# Supplementary material for: Does the severity of depressive symptoms after stroke affect long-term survival? An 18-year follow-up
Source: PLoS One. 2018 Dec 18;13(12):e0209157. doi: 10.1371/journal.pone.0209157 (PMC6298665; doi:10.1371/journal.pone.0209157)
Supplement: S1 Table — (XLS) [file pone.0209157.s001.xls]

## Sheet: Sheet1
#	DOB	Age at stroke	Sex	BECK-Acute	H17-AC	H21-AC	H24-AC	BART-AC	ORG-AC	SNSS-AC	Admission	Survival at 4 Y	Survival at 18 y	Beck 5 FU	Beck 13 FU	Beck 21 FU	Hamilton FU	Barthel össz.FU	Orgog. FU	SNSS-FU	SC1	SC2	SC4	SC5	SC8	SCatlag	V1	V2	V3	Vatlag	L2	L3	L5	L6	L7	Latlag	M1	M4	M6	M7	M8	M9	Matlag	W1	W2	W3	Watlag	UE1	UE2
58	1954	41	2	0	0	0	0	90	95	52	951113	Tulel	Él-18	1	1	4	0	100	85	54	1	3	4	5	5		5	5	5		5	5	5	5	5		5	5	3	1	2	5		1	1	1		1	4
61	1935	60	1	0	0	0	0	80	90	48	951006	Tulel	Él-18	0	0	2	0	100	100	58	5	5	5	5	5		5	5	5		5	5	5	5	5		5	4	5	5	5	5		5	5	5		5	5
13	1930	65	1	1				100	90	54	951106	Tulel	Él-18	0	0	1	0	100	95	57	5	5	5	5	5		5	4	5		5	5	5	5	5		5	4	4	5	5	5		5	5	5		4	5
33	1927	68	1	1				100	85	53	951228	Tulel	Él-18	0	1	1	0	100	100	58	5	5	5	5	5		5	5	5		5	5	5	5	5		5	4	5	5	5	5		5	5	5		5	5
35	1941	54	2	1	0	0	0	100	100	58	951213	Tulel	Él-18	0	1	7		100			5	5	5	5	5		5	5	5		4	5	5	4	5		5	4	4	5	5	4		4	5	4		5	5
4	1940	55	1	2	5	5	5	100	95	56	951116	Tulel	Megh	0	0	0	6	100	100	58	5	5	5	5	5		5	5	5		5	5	5	5	5		5	5	5	5	5	5		5	5	5		5	5
19	1943	52	2	2	5	5	5	100	100	58	951010	Tulel	Megh	1	3	5	3	100	100	58	5	5	5	5	5		5	5	5		4	NA	5	4	5		5	3	4	5	4	5		4	5	5		5	5
22	1943	52	2	3	1	1	1	90	90	49	950921	Tulel	Él-18	2	5	10	6	95	90	55	3	4	4	5	5		5	5	5		4	4	4	4	4		5	4	4	5	5	5		5	4	4		2	3
43	1920	75	2	3	1	1	1	50	85	48	951105	Tulel	Él-18	1	4	6	4	85	100	55	2	4	4	3	4		4	4	5		5	5	5	4	5		2	1	3	5	4	4		2	2	3		5	5
50	1923	72	2	3	2	2	2	100	90	53	960117	Tulel	Él-18	3	6	10	10	95	95	56	4	3	3	3	4		5	4	5		4	4	5	5	5		5	2	3	4	4	5		2	3	3		2	3
8	1955	40	2	4	1	1	3	95	100	58	950923	Tulel	Él-18	1	1	1	1	100	100	58	5	5	5	5	5		5	5	5		5	5	5	5	5		5	5	5	5	5	5		5	5	5		5	5
25	1970	25	2	4	2	2	2	90	90	55	951222	Tulel	Él-18	1	2	4	7	100	100	58	5	5	5	5	5		5	5	5		5	5	5	4	4		5	4	5	5	5	5		5	4	4		5	5
52	1970	25	2	4	3	3	4	60	70	43	951023	Tulel	Él-18	3	6	12	17	100	95	56	5	5	3	5	5		5	5	5		3	4	4	4	4		4	3	3	5	5	5		5	3	3		1	5
64	1927	68	2	5	2	2	3	5	20	12	950927	Tulel	Megh	1	2	6	4	65	50	34	1	2	2	1	4		5	4	5		1	1	1	1	1		2	2	1	3	2	2		1	1	1		1	1
31	1947	48	1	8	4	4	6	95	85	54	951004	Tulel	Él-18	3	7	19	17	85	80	54	1	1	2	2	4		5	2	1		4	4	4	4	4		4	3	4	4	4	3		1	1	1		2	3
1	1947	48	1	10	16	16	21	70	70	48	951110	Tulel	Él-18
5	1920	75	2	0				100	95	55	951201	Megh	Megh
16	1927	68	1	0	0	0	0	95			950920	Megh	Megh
38	1923	72	1	0	0	0	0	100	100	58	951219	Megh	Megh
49	1934	61	1	0	0	0	0	95	90	54	951210	Megh	Megh
68	1927	68	2	0	0	0	0	85	100	55	951022	Megh	Megh
7	1930	65	2	0	3	3	6	25	30	22	950919	Tulel	Megh	4	12	21	18	5	40	24	1	1	1	1	1		4	4	4		4	NA	4	4	4		1	1	1	1	1	1		1	1	1		1	1
26	1914	81	2	0				100	100	57	951219	Tulel	Megh	2	5	12	11	100	100	56	3	5	5	4	5		5	5	5		5	5	5	5	5		3	1	2	5	3	4		1	2	3		4	5
34	1931	64	1	0	0	0	1	70	100	58	951112	Tulel	Megh	0	1	2	1	100	100	58	5	5	5	5	5		5	5	5		5	5	5	5	5		5	2	5	4	3	4		3	3	3		5	4
45	1940	55	1	0	0	0	0	100	95	56	960116	Tulel	Megh	0	1	4	5	100	100	58	4	5	5	5	5		5	5	5		4	4	4	4	4		5	4	5	5	5	5		5	5	5		2	3
53	1923	72	1	0	0	0	0	100	100	55	951018	Tulel	Megh	0	0	2	1	100	100	58	5	5	5	5	5		4	4	5		5	5	5	5	5		5	5	5	5	5	5		5	5	5		5	5
9	1935	60	1	1	1	1	1	100	95	56	951223	Megh	Megh
28	1925	70	2	1				100	90	54	951125	Megh	Megh
39	1929	66	1	1	0	0	0	100	90	54	951021	Megh	Megh
40	1926	69	2	1	0	0	0	25	50	37	951022	Megh	Megh
71	1910	85	2	1	0	0	0	70	85	43	951012	Megh	Megh
76	1929	66	1	1	0	0	0	90	95	56	960105	Megh	Megh
74	1911	84	1	1	0	0	0	90	95	56	960107	Megh	Megh
41	1943	52	1	1	2	2	2	100			950920	Tulel	Megh	0	0	0	0	90	85	55	1	3	2	5	5		5	5	5		2	3	3	3	3		2	5	3	5	5	5		2	3	3		2	3
44	1949	46	1	1	0	0	0	90	80	52	951030	Tulel	Megh	2	9	13	14	100	100	58	5	5	5	5	5		5	5	5		3	4	5	4	5		5	3	3	5	5	5		3	4	3		2	4
78	1921	74	1	1	1	1	4	30			950920	Tulel	Megh	1	3	6	7	100	95	52	5	5	5	5	5		5	4	4		3	4	4	3	3		5	4	4	5	5	5		4	4	4		4	4
79	1922	73	2	1	0	0	0	65	75	36	950926	Tulel	Megh
2	1933	62	1	2				15	30	22	951226	Megh	Megh
12	1944	51	1	2	0	0	3	10	35	30	950926	Megh	Megh
15	1908	87	2	2	1	1	1	40	30	26	960102	Megh	Megh
27	1932	63	1	2	2	2	2	100	100	58	951012	Megh	Megh
29	1929	66	1	2	1	1	2	55	95	49	951019	Megh	Megh
36	1935	60	1	2	3	3	4	85	95	50	951123	Megh	Megh
69	1924	71	1	2	0	0	0	100	90	54		Megh	Megh
75	1913	82	2	2	0	0	0	75	90	54	960102	Megh	Megh
6	1926	69	1	2	2	2	2	50	75	51	951013	Tulel	Megh	2	5	11	13	25	65	38	1	1	1	1	1		3	3	4		3	NA	4	3	3		2	3	2	4	4	2		1	1	1		1	1
18	1925	70	1	2	0	0	0	100	90	54	951124	Tulel	Megh	0	3	5	4	90	80	53	1	3	3	3	4		5	5	5		1	1	1	1	1		2	5	3	5	5	4		1	1	1		1	3
37	1925	70	1	2	0	0	0	100	100	58	951202	Tulel	Megh	8	15	28	29	80	75	53	4	3	3	4	4		5	4	5		3	4	4	3	4		2	4	1	4	4	4		1	3	3		5	2
48	1913	82	1	2	0	0	0	85	95	54	960101	Tulel	Megh	0	0	4	6	95	95	57	1	3	4	4	5		3	3	3		5	NA	5	4	5		3	3	1	5	4	4		2	4	4		NA	4
65	1933	62	1	2	0	0	0	100	90	54	960104	Tulel	Megh	3	5	11	9	95	100	58	5	5	4	5	5		5	5	5		5	5	5	4	5		5	4	5	5	5	5		5	4	5		5	5
32	1933	62	2	3				95	90	54	951205	Megh	Megh
63	1919	76	2	3	1	1	1	60	80	51	960115	Megh	Megh
83	1926	69	1	3	0	0	0	5	30	18	951109	Megh	Megh
66	1927	68	2	3	4	6	6	55	75	44	951222	Tulel	Megh	4	8	16	21	75	80	50	1	1	2	2	3		4	3	5		4	NA	4	3	4		2	1	2	3	3	3		1	1	1		1	2
82	1912	83	2	3	2	2	3	5	90	42	951102	Tulel	Megh
55	1914	81	2	3	2	2	2	90	75	51	951012	Tulel	Megh
46	1912	83	2	4	1	1	5	30	70	52	951123	Megh	Megh
47	1913	82	2	5	3	3	5	10	50	34	951006	Megh	Megh
77	1925	70	2	5	3	3	5	5	35	29	951210	Megh	Megh
17	1936	59	1	5	0	0	1	0	40	31	951221	Tulel	Megh	1	1	4	5	50	80	45	2	4	3	1	3		4	5	5		4	4	4	4	5		2	3	1	5	2	2		1	4	4		2	2
23	1936	59	1	7	4	4	7	60	65	41	951011	Megh	Megh
72	1920	75	1	7	5	5	8	40	60	44	951004	Megh	Megh
42	1942	53	1	9	12	12	17	40	55	34	951030	Megh	Megh
80	1931	64	2	9	13	13	19	35	80	39	951018	Tulel	Megh	9	12	19	26	75	100	58	1	2	2	2	3		1	1	1		5	5	5	5	5		3	5	3	5	5	5		1	2	2		1	3
30	1926	69	1	10	8	8	11	50	85	47	951117	Megh	Megh
54	1933	62	1	10	6	6	10	60	85	43		Megh	Megh
81	1910	85	1	10	9	9	12	35	25	15	950930	Megh	Megh
24	1926	69	2	10	11	11	13	20	75	44	951225	Tulel	Megh	2	4	10	14	100	100	56	5	4	3	4	5		5	5	5		3	4	4	3	4		4	5	3	5	4	5		5	5	4		2	4
51	1919	76	2	11	8	9	11	15	35	20	951031	Megh	Megh
56	1937	58	1	11	6	6	10	60	85	43	951105	Megh	Megh
10	1935	60	1	13	3	3	5	100	80	48	951016	Tulel	Megh	1	3	7	7	100	85	44	4	3	5	5	5		4	4	5		1	1	1	1	1		5	3	5	5	5	5		5	5	4		2	5
57	1935	60	1	13	12	14	18	70	60	42	951220	Tulel	Megh	1	3	5	3	85	65	45	1	3	2	2	3		5	5	5		5	5	5	5	5		2	5	2	4	5	4		1	5	5		5	2
62	1930	65	2	13	10	10	13	40	55	32	960108	Tulel	Megh	1	7	12	10	80	65	38	1	3	5	3	5		5	5	5		2	1	1	1	1		3	2	2	4	4	4		1	1	1		1	3
70	1936	59	1	13	8	8	12	55			960102	Tulel	Megh	4	6	9	8	95	95	57	3	3	4	5	5		2	2	2		4	4	4	4	4		2	4	2	4	2	5		1	2	2		3	5
14	1914	81	2	16	18	20	26	5	35	24	950927	Tulel	Megh	9	21	33	25	5	40	26	1	1	1	1	1		NA	2	4		4	NA	4	4	4		1	1	1	1	1	1		1	1	1		NA	1
59	1925	70	1	17	11	11	16	10	35	22	951029	Megh	Megh
3	1944	51	1	18	20	22	29	30	30	20	951121	Tulel	Megh	7	12	22		85	60	45	1	3	1	1	3		5	5	3		1	1	1	1	1		2	1	2	5	3	2		1	1	1		1	1
20	1916	79	1	1				100	95	55	951127	Tulel	NA	2	3	5	5	95	100	58	5	5	5	5	5		3	3	3		3	5	5	4	5		3	5	2	5	2	3		1	3	3		5	5
21	1915	80	1	1				100	100	58	951201	Tulel	NA	1	2	7	3	100	100	58	5	5	5	5	5		5	5	5		5	5	5	5	5		5	3	4	5	5	5		5	5	5		5	5
60	1932	63	1	8	6	6	10	25	50	31	951116	Tulel	NA
67	1921	74	1	12	12	12	18	20	95	56		Tulel	NA	7	15	22	15	75	85	52	4	3	5	5	5		5	5	5		4	4	4	3	4		4	5	4	4	5	5		4	3	3		5	5
11	1915	80	2	14	13	13	18	35	60	32	951105	Tulel	NA	1	5	14	12	60	95	52	1	4	1	2	3		3	3	4		4	NA	4	4	4		2	1	1	4	3	2		1	3	3		2	1
[truncated: 46 more columns]
